# Supplementary material for: Reliability and minimal detectable change of the ‘Imperial Spine’ marker set for the evaluation of spinal and lower limb kinematics in adults
Source: BMC Res Notes. 2020 Oct 22;13:495. doi: 10.1186/s13104-020-05295-9 (PMC7579883; doi:10.1186/s13104-020-05295-9)
Supplement: Supplementary file 1 — Additional file 1: Table S1. Positioning of the ‘Imperial Spine’ marker set. [file 13104_2020_5295_MOESM1_ESM.xlsx]

## Sheet: Sheet1
Segment	Marker positioning	Cluster positioning
Upper Thoracic Spine	T1 spinous process
	T6 spinous process
	RT6 (1 inch right of spinous process)
	LT6 (1 inch left of spinous process)
Lower Thoracic Spine	T7 spinous process
	T12 spinous process
	RT12 (1 inch right of spinous process)
	LT12 (1 inch left of spinous process)
Lumbar Spine	L1 spinous process
	L5 spinous process
	RL5 (1 inch right of spinous process)
	LL5 (1 inch left of spinous process)
Pelvis	Right ASIS	S2 level
	Left ASIS
	Right PSIS
	Left PSIS
Thigh	Lateral femoral epicondyle	Lower lateral thigh
	Medial femoral epicondyle
Shank	Medial malleolus	Lower lateral shank
	Lateral malleolus
Foot	Head of the 5th metatarsal
	Head of the 1st metatarsal
	Calcaneus
